# Supplementary material for: Prior COVID-19 Immunization Does Not Cause IgA- or IgG-Dependent Enhancement of SARS-CoV-2 Infection
Source: Vaccines (Basel). 2023 Mar 31;11(4):773. doi: 10.3390/vaccines11040773 (PMC10141984; doi:10.3390/vaccines11040773)
Supplement: Supplementary file 1 [file vaccines-11-00773-s001.zip]

Archive with 1 entries (1 files):
- vaccines-2301928-supplementary.pdf
